# Supplementary material for: A Comprehensive Analysis of Transcriptomics and Metabolomics Reveals Key Genes Involved in Terpenes Biosynthesis Pathway of Litsea cubeba Under Light and Darkness Treatments
Source: Int J Mol Sci. 2025 Mar 25;26(7):2992. doi: 10.3390/ijms26072992 (PMC11988597; doi:10.3390/ijms26072992)
Supplement: Supplementary file 1 [file ijms-26-02992-s001.zip]

Archive with 1 entries (1 files):
- ijms-3496050-supplementary.pdf
